# Supplementary material for: Effective Connectivity during an Avoidance-Based Pavlovian-to-Instrumental Transfer Task
Source: Brain Sci. 2021 Nov 6;11(11):1472. doi: 10.3390/brainsci11111472 (PMC8615846; doi:10.3390/brainsci11111472)
Supplement: Supplementary file 1 [file brainsci-11-01472-s001.zip]

Archive with 1 entries (1 files):
- brainsci-1366500-supplementary.pdf
